# Supplementary material for: Synthesis, Stability, and Biological Evaluation of Novel Aminoderivatives Incorporating the Aza-Acridine Scaffold
Source: Molecules. 2025 Jun 16;30(12):2612. doi: 10.3390/molecules30122612 (PMC12195947; doi:10.3390/molecules30122612)
Supplement: Supplementary file 1 [file molecules-30-02612-s001.zip]

Archive with 1 entries (1 files):
- molecules-3674170-supplementary.pdf
